# Supplementary material for: Prospective discovery of small molecule enhancers of an E3 ligase-substrate interaction
Source: Nat Commun. 2019 Mar 29;10:1402. doi: 10.1038/s41467-019-09358-9 (PMC6441019; doi:10.1038/s41467-019-09358-9)
Supplement: Supplementary file 4 — Source Data [file 41467_2019_9358_MOESM4_ESM.xlsx]

## Sheet: Figure 1
Figure 1a
		Relative Polarization (mP)
	[ß-TrCP/Skp1] (nM)	pSer33/pSer37	pSer33/Ser37	Ser33/pSer37	Ser33/Ser37
	0.00838637	1.5	-2.3	1.4	-0.7
	0.0167727	4.5	-0.3	-3.6	-6.7
	0.0335455	-1.5	-1.3	1.4	-5.7
	0.067091	1.5	1.7	0.4	1.3
	0.134182	4.5	-3.3	-0.6	1.3
	0.268364	6.5	1.7	0.4	-7.7
	0.536728	8.5	0.7	-4.6	1.3
	1.07346	16.5	0.7	0.4	-2.7
	2.14691	23.5	4.7	2.4	3.3
	4.29382	45.5	-0.3	-0.6	-0.7
	8.58765	76.5	1.7	-0.6	0.3
	17.1753	98.5	1.7	-2.6	2.3
	34.3506	119.5	6.7	5.4	4.3
	68.7012	114.5	17.7	0.4	3.3
	137.402	115.5	36.7	1.4	3.3
	274.805	123.5	48.7	3.4	-0.7
	549.609	118.5	64.7	3.4	2.3
	1099.22	120.5	90.7	11.4	4.3
	2198.44	133.5	109.7	23.4	2.3
	4396.88	128.5	120.7	30.4	14.3
	8793.75	125.5	121.7	40.4	14.3
	17587.5	127.5	125.7	52.4	26.3
	35175	129.5	128.7	60.4	36.3
Figure 1d
		Polarization				TR-FRET				SPR
	[NRX-1532] (µM)	Relative FP (mP)			[NRX-1532] (µM)	Percent Binding			[NRX-1532] (µM)	Relative Binding, RU
	1000	104	117		1000	53.4	55.2		7.81	11.3544	12.1176
	500	89.9	98.1		500	47.2	47		15.6	19.2173	19.0702
	250	64	75.1		250	32.9	33.8		31.3	32.5884	39.4625
	125	49.3	59.1		125	20.8	22.5		62.5	64.2418	70.2267
	62.5	29.9	44.7		62.5	12	13.2		125	86.0137	82.3329
	31.25	18	19.6		31.25	7.8	6.3		250	137.529	143.236
	15.625	4.9	10.6		15.625	3.9	4.7		500	153.756	154.032
	7.8125	2.5	13.9		7.8125	2.3	2.2
	3.90625	2.9	6		3.90625	0.5	1.2
	1.95312	-0.4	10.3		1.95312	0.4	0.7
	0.976562	4.4	7.2		0.976562	0.6	1
	0.488281	0.3	10.1		0.488281	-0.2	0.5
	0.244141	0.4	13.7		0.244141	0.1	0.2
	0.12207	2.1	5.2		0.12207	0	-0.8

## Sheet: Figure 2
Figure 2e
		%Binding Saturation (FRET Response)
	pSer33/Ser37
	[ß-Catenin Peptide] (nM)	0		500		250		125		62.5		[NRX-1532] (µM)
	3.125	0.0904022	-0.03332	4.15987	4.00291	4.0015	1.01784	1.71833	1.59798	1.21311	1.19294
	6.25	0.614	0.650342	8.72808	7.46192	7.38948	5.65285	3.88503	3.40197	2.71937	2.5529
	12.5	1.72444	1.46457	15.5082	14.192	13.5504	11.8715	7.96187	6.52045	5.26786	4.51868
	25	3.5816	3.51655	26.7965	25.9954	23.712	22.4953	14.7222	13.5886	9.81221	9.40057
	50	7.21818	6.49821	44.6329	33.0858	38.4515	29.9976	26.6517	24.6478	18.3529	17.3112
	100	13.7043	12.742	62.3862	59.6711	57.4511	55.8728	42.1072	40.4802	28.5016	30.0796
	200	23.0267	23.0197	77.3926	74.8569	76.8486	73.6584	60.0313	57.5678	46.6623	44.5643
	400	36.4934	23.32632*	90.4479	86.2874	91.2053	85.6439	75.0688	72.3011	62.1914	60.9391
		%Binding Saturation (FRET Response)
	pSer33/pSer37
	[ß-Catenin Peptide] (nM)	0	500	250	125	62.5	[NRX-1532] (µM)
	0.060966	0.46398	0.737433	1.26864	0.510175	0.775376
	0.182899	2.36139	2.19422	3.09216	2.48814	2.68571
	0.548697	7.61349	6.88103	8.36856	8.02259	7.81466
	1.64609	22.034	18.7663	22.181	21.9814	23.2146
	4.93827	48.9501	45.7762	48.4461	52.5662	52.681
	14.8148	80.9526	74.8353	69.8883	82.1941	79.9013
	44.4444	95.0555	88.5471	87.0893	93.4301	93.5676
	133.333	95.4088	95.9401	95.7481	96.6191	96.821
	400	101.61	100.956	98.2161	102.129	100.767

## Sheet: Figure 3
Figure 3c
	DMSO				250µM NRX-2663				40µM NRX-103094				20µM NRX-252114
	[pSer33/pSer37] (µM)	% Binding Saturation			[pSer33/Ser37] (µM)	% Binding Saturation			[pSer33/Ala37] (µM)	% Binding Saturation			[pSer33/Ala37] (µM)	% Binding Saturation
	800	99.0963	101.519		1600	98.8993	95.1846		1000	107.78	110.352		1000	104.34	107.554
	408.483	96.9923	100.786		640	90.204	92.8239		400	103.53	100.395		400.022	99.2881	104.669
	208.573	94.5166	99.157		256	82.5748	79.3516		160	97.1944	91.563		160.018	99.9244	98.6535
	106.498	93.7872	96.0238		102.4	64.9782	65.7398		64	98.575	98.7849		64.0105	95.9262	98.4524
	54.3783	90.613	92.4553		40.96	43.1771	43.4781		25.6	97.3297	95.5819		25.6056	98.6089	98.9041
	27.7657	88.5986	89.4952		16.384	22.6493	23.7673		10.24	92.6999	91.3618		10.2428	96.8748	95.9247
	14.1773	83.6881	83.7913		6.5536	10.8894	10.6702		4.096	87.9128	88.4676		4.09734	96.382	94.9391
	7.23897	74.6578	77.9791		2.62144	4.63826	4.99977		1.6384	77.7113	76.4253		1.63903	92.4391	95.1202
	3.69625	67.3097	69.8822		1.04858	1.84422	2.19796		0.65536	53.976	53.4056		0.655646	67.8768	65.4616
	1.88732	54.4771	61.5067		0.41943	0.651618	0.95755		0.262144	26.9383	27.3492		0.262273	27.2043	26.0661
	0.963671	40.9735	49.809		0	0.492228	0.234276		0.104858	9.86556	12.8762		0.104915	11.0422	9.98781
	0.492054	29.7201	36.0717						0.041943	5.41101	4.59467		0.041968	3.63282	3.29783
	0.251244	19.6454	28.0866						0.016777	2.28343	2.11455		0.016788	0.649974	-0.66448
	0.128286	13.7172	20.0618						0.006711	1.56689	0.287091		0.006716	-0.97385	-0.67797
	0.065503	8.56994	13.1955						0.002684	1.09411	0.950412		0.002686	-1.35659	-0.61484
	0.033446	7.43119	9.48609						0.001074	-0.20192	0.074464		0.001075	-2.1184	-0.42418
Figure 3d

## Sheet: Figure 4
Figure 4a
	DMSO				DMSO				20µM NRX-252114
	[pSer33/pSer37] (µM)	Binding (FRET Response)			[Ser33/Ala37] (µM)	Binding (FRET Response)			[Ser33/Ala37] (µM)	Binding (FRET Response)
	800	8799.03	9019.08		4000	1260.05	765.658		4000	6657.05	6822.72
	408.483	8607.97	8952.45		1000	650.543	612.702		1000	6311.05	6131.35
	208.573	8383.15	8804.55		400.022	523.782	442.126		400.022	4913.82	4785.69
	106.498	8316.91	8520.03		160.018	254.781	148.487		160.018	3191.73	3297.8
	54.3783	8028.67	8195.96		64.0105	113.301	63.037		64.0105	1638.35	1802.86
	27.7657	7845.74	7927.16		25.6056	27.9814	-32.5839		25.6056	773.068	855.199
	14.1773	7399.81	7409.19		10.2428	73.554	1.622		10.2428	391.164	306.717
	7.23897	6579.78	6881.38		4.09734	59.0647	-18.2234		4.09734	97.4431	132.77
	3.69625	5912.5	6146.1		1.63903	-14.6046	5.254		1.63903	50.6314	75.9188
	1.88732	4747.16	5385.52		0.655646	-39.7498	-0.4818		0.655646	40.5987	-1.83121
	0.963671	3520.9	4323.25		0.262273	47.3169	66.7928		0.262273	2.07357	-23.4548
	0.492054	2498.98	3075.77		0.104915	28.8527	-1.7721		0.104915	-20.2427	23.6645
	0.251244	1584.1	2350.64		0.041968	-10.0738	31.8681		0.041968	-5.31866	26.0527
	0.128286	1045.76	1621.91		0.016788	33.0668	-73.4296		0.016788	29.6285	15.5657
	0.0655034	578.336	998.38		0.006716	-27.8911	70.1116		0.006716	-21.6442	-16.7299
	0.0334463	474.926	661.532		0.002686	-11.4653	15.8102		0.002686	10.4966	-51.122
Figure 4b
Figure 4c

## Sheet: Figure 5
Figure 5b
	DMSO				DMSO				40µM NRX-103094
	[pSer33/pSer37] (µM)	Binding (FRET Response)			[Glu33/Ala37] (µM)	Binding (FRET Response)			[Glu33/Ala37] (µM)	Binding (FRET Response)
	800	8799.03	9019.08		4000	2180.34	1641.68		4000	4414.1	6303.89
	408.483	8607.97	8952.45		1818.18	1327.25	1477.16		1818.18	5892.55	4856.27
	208.573	8383.15	8804.55		826.446	551.025	246.112		826.446	4887.92	4650.04
	106.498	8316.91	8520.03		375.657	171.182	235.227		375.657	4667.5	4693.29
	54.3783	8028.67	8195.96		170.753	69.7663	132.696		170.753	4429.17	4281.63
	27.7657	7845.74	7927.16		77.6152	6.96665	62.3197		77.6152	3529.97	3960.24
	14.1773	7399.81	7409.19		35.2796	69.671	21.636		35.2796	3347.75	3058.39
	7.23897	6579.78	6881.38		16.0362	-29.7994	-48.5393		16.0362	2286.78	2582.91
	3.69625	5912.5	6146.1		7.28918	-89.4165	6.19608		7.28918	1695.18	1648.04
	1.88732	4747.16	5385.52		3.31326	-7.58961	11.609		3.31326	938.458	984.836
	0.963671	3520.9	4323.25		1.50603	-20.6814	31.1559		1.50603	436.457	460.34
	0.492054	2498.98	3075.77		0.684558	-24.1503	13.8245		0.684558	251.948	216.151
	0.251244	1584.1	2350.64		0.311163	-8.23643	-35.3917		0.311163	59.5783	115.017
	0.128286	1045.76	1621.91		0.141438	7.50883	-34.3841		0.141438	28.6585	21.9604
	0.0655034	578.336	998.38		0.06429	21.0687	-32.5494		0.06429	87.7114	37.3696
	0.0334463	474.926	661.532		0.029223	10.3935	19.8519		0.029223	95.4507	-40.6445
Figure 5c
Figure 5d
Figure 5f
	DMSO					Binding (FRET Response)
	[pSer33/pSer37] (µM)	Binding (FRET Response)			[Glu33/Ala37] (µM)	0		0.16		0.8		4		20		µM NRX-252114
	800	8799.03	9019.08		4000	1967.93	2797.97	8300.65	7339.86	8636.87	8363.53	7908.75	8351.9	8289.42	8300.7
	408.483	8607.97	8952.45		1000	1306.42	1032.64	5932.16	5731.84	6935.83	7314.98	7826.78	7679.15	8074.22	7566.32
	208.573	8383.15	8804.55		400.022	416.476	367.447	3959.92	4051.55	6381.93	6030.68	7009.69	7362.99	7094.88	7387.32
	106.498	8316.91	8520.03		160.018	109.605	214.173	2406.55	2359.75	5181.14	5095.1	6792.64	6665.67	7183.79	7066.25
	54.3783	8028.67	8195.96		64.0105	40.8604	135.96	1172.22	1226.67	3566.63	3551.45	5672.95	5676.18	6710.09	6772.44
	27.7657	7845.74	7927.16		25.6056	38.0156	62.8814	481.607	621.102	2070.85	2038.56	4689.36	4613.99	5959.03	6014.94
	14.1773	7399.81	7409.19		10.2428	76.481	4.07174	217.214	308.54	1062.79	942.096	3101.36	3080.45	5093.62	5055.27
	7.23897	6579.78	6881.38		4.09734	-20.4168	58.0355	107.991	69.5086	415.548	481.513	1747.88	1737.22	3747.23	3627.52
	3.69625	5912.5	6146.1		1.63903	7.36052	-1.75115	-16.5524	66.3693	171.024	178.971	804.861	777.621	2221.2	2041.26
	1.88732	4747.16	5385.52		0.655646	-36.9398	-102.139	-26.0167	50.519	100.555	33.6713	353.973	379.454	1066.33	1013
	0.963671	3520.9	4323.25		0.262273	26.0185	-14.0589	8.26604	-12.6951	18.678	-32.7324	199.073	130.583	451.372	488.533
	0.492054	2498.98	3075.77		0.104915	-18.01	2.98279	-8.77721	27.6495	-40.1754	-4.27252	18.7805	34.4471	198.624	179.53
	0.251244	1584.1	2350.64		0.041968	-30.5569	-29.8824	-22.3671	-17.334	42.1072	-17.5554	41.6803	6.00333	61.9995	43.0537
	0.128286	1045.76	1621.91		0.016788	-30.2321	-9.02946	-1.01586	-65.3565	-3.29126	-15.1811	-28.7176	-2.19137	9.92624	-2.32115
	0.0655034	578.336	998.38		0.006716	-13.0072	13.0565	-15.5048	28.708	-42.5527	61.2415	23.8118	-38.638	48.8129	25.2687
	0.0334463	474.926	661.532		0.002686	15.1795	-19.0527	11.3445	0.861241	-52.1285	-22.3589	-21.1547	59.6823	31.5958	-8.33023
Figure 5g

## Sheet: Figure 6
Figure 6a
Figure 6b
Figure 6c
Figure 6d
